# Supplementary material for: EGFR-Targeted Antibody–Drug Conjugate to Different Aminobisphosphonates: Direct and Indirect Antitumor Effects on Colorectal Carcinoma Cells
Source: Cancers (Basel). 2024 Mar 22;16(7):1256. doi: 10.3390/cancers16071256 (PMC11011001; doi:10.3390/cancers16071256)
Supplement: Supplementary file 1 [file cancers-16-01256-s001.zip]

Archive with 1 entries (1 files):
- cancers-2893706-supplementary.pdf
